# Supplementary material for: Differential Modulation of Cerebellar Flocculus Unipolar Brush Cells during Vestibular Compensation
Source: Biomedicines. 2023 Apr 27;11(5):1298. doi: 10.3390/biomedicines11051298 (PMC10215535; doi:10.3390/biomedicines11051298)
Supplement: Supplementary file 1 [file biomedicines-11-01298-s001.zip]

Archive with 1 entries (1 files):
- biomedicines-2247954-supplementary.pdf
